# Supplementary material for: Dual regulation of Arabidopsis AGO2 by arginine methylation
Source: Nat Commun. 2019 Feb 19;10:844. doi: 10.1038/s41467-019-08787-w (PMC6381116; doi:10.1038/s41467-019-08787-w)
Supplement: Supplementary file 3 — Supplementary Data 1 [file 41467_2019_8787_MOESM3_ESM.xlsx]

## Sheet:  list of AGO2-associated pr
Protein IDs	Mol. [kDa]	PEP(total peptides)	LFQ Intensity Exp1	LFQ Intensity Exp2	PEPTIDE	PEP (each peptide)	TIMES	gene name or annotation
AT1G31280	113.42	0	148110000	34483	METLSNGNAIEELLR	1.388e-167	2	AGO2[Arabidopsis thaliana]
					GASTSAASLASSLSSLTIEDK	9.3904e-58	3
					LGLVTQCFLTGPATK	8.7599e-57	2
					VDTNMTPVEGR	1.724e-19	10
					KPQVPSDSASPSTSTTVVSEPVR	2.5903e-12	10
AT5G52640	81.179	1.27184e-54	21085000	0	ADLVNNLGTIAR	1.0377e-26	1	ATHSP90.1[Arabidopsis thaliana]
					SLTNDWEDHLAVK	1.5446e-22	7
					ELISNSSDALDK	0.00099135	2
					LGIHEDSQNR	0.10815	3
					FESLTDK	0.075706	2
					FYEAFSK	0.09776	1
AT3G58570	69.241	1.75003e-44	883110	0	TPILVATDVAAR	1.75452e-41	3	DEAD box RNA helicase, putative [Arabidopsis thaliana];
					LNDLLER	0.027895	1
					FSYQTGVK	0.035757	1
AT3G58510; AT2G42520; AT3G58570	66.025	2.67995e-41	110960	0	TPILVATDVAAR	1.3034e-26	1	DEAD box RNA helicase, putative (RH11) [Arabidopsis thaliana]
					VGSSTDLITQR	2.0614e-12	5
					LNDLLER	0.027895	1
					FSYQTGVK	0.035757	1
AT1G16030	70.914	9.21098e-40	192750	0	IINEPTAAAIAYGLDK	3.4075e-17	3	HSP70 [Arabidopsis thaliana]
					NAVVTVPAYFNDSQR	4.5551e-13	1
					ATAGDTHLGGEDFDNR	1.1387e-07	5
					TTPSYVAFTDTER	0.00052115	1
AT2G42590	30.968	6.95388e-27	80443	0	DSTLIMQLLR	6.95388e-27	4	GRF9 (GENERAL REGULATORY FACTOR 9); calcium ion binding / protein binding / protein phosphorylated amino acid binding [Arabidopsis thaliana];
AT3G03780	84.583	8.93416e-23	565160	0	GGIGVIQIDEAALR	5.8583e-19	1	AtMS2; 5-methyltetrahydropteroyltriglutamate-homocysteine S-methyltransferase/ methionine synthase [Arabidopsis thaliana]
					IPSTDEIADR	0.0035342	4
					GNASVPAMEMTK	0.043151	4
AT1G09080	75.149	3.42645e-21	1101000	0	SDIDEIVLVGGSTR	2.6422e-10	1	BIP3; ATP binding [Arabidopsis thaliana]
					KSDIDEIVLVGGSTR	5.4317e-08	2
					EAEEFAEEDK	0.00023875	5
AT5G14780	42.409	3.68796e-19	165080	0	GVLIVNNAR	1.28505e-10	4	FDH (FORMATE DEHYDROGENASE); NAD or NADH binding / binding / catalytic/ cofactor binding / oxidoreductase, acting on the CH-OH group of donors, NAD or NADP as acceptor [Arabidopsis thaliana]
					FVEDLNEMLPK	3.4947e-08	1
					TIGTVGAGR	0.082121	1
AT3G22960	65.13	1.60251e-15	95412	0	AEVADVSEAVR	2.23033e-15	2	PKP-ALPHA; pyruvate kinase [Arabidopsis thaliana]
					ISEEICNSAAK	0.71851	1
AT2G43570	29.775	3.06059e-15	393180	0	YFQDYCGK	3.73437e-06	7	chitinase, putative [Arabidopsis thaliana]
					ALDENLLASPEK	0.0012002	1
					VAQDQVLAFK	0.0039023	1
					YGYCGTTDEFCGEGCQAGPCR	0.0087188	1
					LGVAPGDNLTC	0.13037	1
					AASGEYCDTEKPEFPCAQGK	0.15395	1
AT2G41840	30.878	3.16363e-12	96101	0	ALSTSKPDPVVEDQA	1.76828e-11	2	40S ribosomal protein S2 (RPS2C) [Arabidopsis thaliana]
					ATFDCLQK	0.17891	1
AT5G67130	46.607	1.47132e-11	108510	0	SDGGGVFEILDR	2.59218e-08	2	phospholipase C/ phosphoric diester hydrolase [Arabidopsis thaliana]
					YMVENESGDPGVK	0.0005676	1
AT4G21650	81.479	1.09404e-10	116920	0	ITAATTLTGQPATTK	4.33316e-08	2	subtilase family protein [Arabidopsis thaliana]
					TIIQDFQSTR	0.0025248	1
AT2G38040	85.305	1.41933e-10	146750	0	IAEALNTSGLQEK	1.25206e-06	2	CAC3; acetyl-CoA carboxylase [Arabidopsis thaliana];>gi|30687368|ref|NP_850291.1| CAC3; acetyl-CoA carboxylase [Arabidopsis thaliana]
					LNQEITSK	0.0065817	1
					IEALEQQIK	0.050764	1
					LTDAPNYESLK	0.339284	2
AT5G66680	48.744	1.50464e-10	151800	0	VGETDEPAIYR	4.88307e-07	2	DGL1; dolichyl-diphosphooligosaccharide-protein glycotransferase [Arabidopsis thaliana]
					VLSASPSAYSANPSSK	0.046534	1
					SGNEQFVTELSK	0.0066217	1
AT4G37910	73.074	1.54439e-10	39685	0	ETAEAYLGK	1.51979e-06	3	mtHsc70-1 (mitochondrial heat shock protein 70-1); ATP binding [Arabidopsis thaliana]
					MKETAEAYLGK	0.000101619	6
AT4G37930	57.4	2.45203e-10	456420	0	AYQEQVLSNSAK	3.30636e-08	10	SHM1 (SERINE TRANSHYDROXYMETHYLTRANSFERASE 1); glycine hydroxymethyltransferase/ poly(U) binding [Arabidopsis thaliana]
AT1G71500	31.727	4.3036e-10	159170	0	SPAEGAYSEGLLNAR	7.2951e-07	1	Rieske (2Fe-2S) domain-containing protein [Arabidopsis thaliana]
					AQPGLTATNVNVDEVR	0.00058993	1
AT4G31120	71.87	2.185e-09	16698	0	ASLQAAEETDR	2.8412e-08	1	SKB1 (SHK1 BINDING PROTEIN 1); protein methyltransferase [Arabidopsis thaliana]
					AAILSTDAFLTNAR	0.076905	1
AT5G58420	29.816	4.80144e-08	258210	0	LGNVYTIGK	1.65089e-06	2	40S ribosomal protein S4 (RPS4D) [Arabidopsis thaliana]
					LGGAFAPK	0.029084	2
AT1G03960	61.238	9.54192e-08	352970	0	YAETVIYR	9.54192e-08	2	calcium-binding EF hand family protein [Arabidopsis thaliana]
AT1G21250; AT1G21210	81.21	1.45824e-07	131630	0	ILGQGGQGTVYK	0.0010129	2	WAK1 (CELL WALL-ASSOCIATED KINASE); kinase [Arabidopsis thaliana]
					LSGAGPSNVDVK	0.001061	3
					EIQEAAR	0.13569	2
AT5G19770	49.654	1.79473e-07	373170	0	DVNAAVGTIK	3.3872e-06	1	TUA3; structural constituent of cytoskeleton [Arabidopsis thaliana]
					EDAANNFAR	0.15612	2
					SLDIERPTYTNLNR	0.33939	3
AT5G10360	28.162	8.67072e-07	183250	0	FNVANPTTGCQK	7.2154e-06	2	EMB3010 (embryo defective 3010); structural constituent of ribosome [Arabidopsis thaliana]
					ANSDAADYQK	0.1938	1
					LSSAPAKPVAA	0.62007	1
AT4G27440	43.359	2.30915e-06	173840	0	LAQVVSDPSLTK	2.30915e-06	2	PORB (PROTOCHLOROPHYLLIDE OXIDOREDUCTASE B); oxidoreductase/ protochlorophyllide reductase [Arabidopsis thaliana]
AT3G53230;AT5G03340;AT3G09840	90.339	2.4343e-06	183240	0	GPELLTMWFGESEANVR	2.4343e-06	3	cell division cycle protein 48, putative / CDC48, putative [Arabidopsis thaliana]
AT5G06600	130.61	4.28689e-06	44244	0	IICNVDEK	0.000526879	2	UBP12 (UBIQUITIN-SPECIFIC PROTEASE 12); ubiquitin thiolesterase/ ubiquitin-specific protease [Arabidopsis thaliana]
					AVLSYAGR	0.0213817	2
					LQYNDTSVATK	0.38053	1
AT5G26742	81.155	9.4116e-06	230980	0	GVDVVVGTPGR	0.0010093	3	| emb1138 (embryo defective 1138); ATP binding / ATP-dependent helicase/ RNA binding / helicase/ nucleic acid binding / zinc ion binding [Arabidopsis thaliana]
					SFGGSCFICGK	0.0093247	1
AT5G67030	73.841	1.12158e-05	119390	0	FDTFTPAASR	0.000120584	2	ABA1 (ABA DEFICIENT 1); zeaxanthin epoxidase [Arabidopsis thaliana]
					IVIPSSQVSK	0.093013	1
AT2G18020	27.859	3.08409e-05	89861	0	AMIGQVAGGGR	0.0061298	1	EMB2296 (embryo defective 2296); structural constituent of ribosome [Arabidopsis thaliana]
					GVVTEIIHDPGR	0.00884703	2
					ASGDYAIVIAHNPDSDTTR	0.5687	1
AT1G48410	116.46	3.57347e-05	80173	0	ISGLTAVATR	0.000560403	2	AGO1 (ARGONAUTE 1); endoribonuclease/ miRNA binding / protein binding / siRNA binding [Arabidopsis thaliana]
					ISTSLASVEAR	0.063766	1
AT3G49010	23.767	7.89432e-05	262630	0	SLEGLQTNVQR	0.00069886	1	ATBBC1 (ARABIDOPSIS THALIANA BREAST BASIC CONSERVED 1); structural constituent of ribosome [Arabidopsis thaliana];
					TWFNQPAR	0.11296	1
AT3G16460	72.473	0.00010597	24958	0	VYVGQGQDGVAAVK	0.00010597	1	jacalin lectin family protein [Arabidopsis thaliana]
AT3G25530	30.691	0.000143434	93644	0	FVEGPVSGSK	0.016856	1	GLYR1 (GLYOXYLATE REDUCTASE 1); 3-hydroxybutyrate dehydrogenase/ phosphogluconate dehydrogenase (decarboxylating) [Arabidopsis thaliana]
					INEAITGK	0.064504	1
					LIVNMIMGSMMNAFSEGLVLADK	0.13192	1
AT3G44990	33.54	0.000262401	130220	0	SPSPGYYPSSR	0.0088309	1	XTR8 (XYLOGLUCAN ENDO-TRANSGLYCOSYLASE-RELATED 8); hydrolase, acting on glycosyl bonds / xyloglucan:xyloglucosyl transferase [Arabidopsis thaliana]
					VPTSPFDR	0.029714	1
AT3G53420	30.474	0.000346809	21773	0	AFQSSYYTR	0.0043363	1	PIP2A (PLASMA MEMBRANE INTRINSIC PROTEIN 2A); water channel [Arabidopsis thaliana]
					DVEAVPGEGFQTR	0.079978	1
AT4G34980	81.045	0.00051798	56646	0	TATNVGQAEAVYR	0.00051798	1	SLP2; serine-type peptidase [Arabidopsis thaliana]
AT5G46110	45.237	0.000638136	214830	0	LLNHGFADAIAK	0.026817	1	APE2 (ACCLIMATION OF PHOTOSYNTHESIS TO ENVIRONMENT 2); antiporter/ triose-phosphate transmembrane transporter [Arabidopsis thaliana]
					APIDSNLLK	0.11966	1
					RAPIDSNLLK	0.198863	2
					LIVAGASAYAR	0.0074161	1
AT1G03090	80.45	0.0011759	27177	0	ANLGQAAVSAAR	0.0011759	1	MCCA; methylcrotonoyl-CoA carboxylase [Arabidopsis thaliana]
AT2G04865	75.508	0.0014035	73233	0	IIGLAQDCLR	0.0014035	1	unknown protein [Arabidopsis thaliana]
AT5G44480; AT1G30620	48.345	0.0014751	823780	0	VTIVDNLSR	0.0014751	1	DUR (DEFECTIVE UGE IN ROOT); UDP-glucose 4-epimerase/ binding / catalytic/ coenzyme binding [Arabidopsis thaliana]
AT5G03350	30.162	0.0015686	109630	0	VTVTLAPETVK	0.0015686	1	legume lectin family protein [Arabidopsis thaliana]
AT1G03860	31.81	0.0016293	29996	0	EIAQTIAQSANK	0.0016293	1	ATPHB2 (PROHIBITIN 2) [Arabidopsis thaliana]
AT1G58270	45.035	0.0017003	99872	0	VIDQIQSNNFEK	0.0017003	1	ZW9 [Arabidopsis thaliana]
AT1G53850	25.947	0.0019812	36075	0	GVNTFSPEGR	0.0019812	1	DEGP2; serine-type endopeptidase/ serine-type peptidase [Arabidopsis thaliana]
AT3G43700; AT5G21010	45.747	0.0023904	289980	0	SLDGGPYTLK	0.0023904	4	ATBPM6 (BTB-POZ and MATH domain 6); protein binding [Arabidopsis thaliana]
AT1G74910	45.563	0.0024849	50901	0	LTSPQLLASGDGTR	0.0024849	1	ADP-glucose pyrophosphorylase family protein [Arabidopsis thaliana]
AT2G39780	29.153	0.0027021	73343	0	DCVGSQDLTSR	0.0027021	1	RNS2 (RIBONUCLEASE 2); RNA binding / endoribonuclease/ ribonuclease T2 [Arabidopsis thaliana]
AT4G38990	38.899	0.0028585	169680	0	LLLDNALR	0.0028585	1	AtGH9B16 (Arabidopsis thaliana glycosyl hydrolase 9B16); catalytic/ hydrolase, hydrolyzing O-glycosyl compounds
AT5G01530	31.139	0.0034685	476790	0	NAELDSEKR	0.0034685	1	chlorophyll A-B binding protein CP29 (LHCB4) [Arabidopsis thaliana]
AT1G09770	95.766	0.0035627	33234	0	TPSQCLER	0.0035627	1	ATCDC5 (ARABIDOPSIS THALIANA CELL DIVISION CYCLE 5); DNA binding / transcription factor [Arabidopsis thaliana]
AT1G29900	129.96	0.0038228	33236	0	SEADALAIAK	0.0038228	1	CARB (CARBAMOYL PHOSPHATE SYNTHETASE B); ATP binding / carbamoyl-phosphate synthase/ catalytic [Arabidopsis thaliana]
AT2G29070	34.902	0.0050404	323360	0	LDGKAQTQTEPEDTK	0.0050404	1	ubiquitin fusion degradation UFD1 family protein [Arabidopsis thaliana]
AT2G40960	39.835	0.0056482	75419	0	GSGMEGDELKGGLLK	0.0056482	1	nucleic acid binding [Arabidopsis thaliana]
AT5G26830	80.935	0.0068312	138930	0	WPFWISPR	0.0068312	1	threonyl-tRNA synthetase / threonine--tRNA ligase (THRRS) [Arabidopsis thaliana]
AT2G05710	108.2	0.00706294	60042	0	TSLAPGSGVVTK	0.0344399	3	aconitate hydratase, cytoplasmic, putative / citrate hydro-lyase/aconitase, putative [Arabidopsis thaliana]
					GTFANIR	0.20508	1
AT1G24360	33.548	0.00803967	24032	0	VLVNYAR	0.0110252	2	3-oxoacyl-(acyl-carrier protein) reductase, chloroplast / 3-ketoacyl-acyl carrier protein reductase [Arabidopsis thaliana]
					ATDVDAMMK	0.72921	1
AT2G18790; AT4G16250	129.33	0.0089544	67504	0	LLCDTVVESVR	0.086974	1	PHYB (PHYTOCHROME B); G-protein coupled photoreceptor/ protein histidine kinase/ red or far-red light photoreceptor/ signal transducer [Arabidopsis thaliana]
					VVDGVVQPCR	0.010297	1
AT3G14700	23.539	0.011084	276400	0	EADVGTGLSGALNR	0.011084	2	unknown protein [Arabidopsis thaliana]
AT1G69295	22.076	0.015298	91493	0	EGNEQVLQK	0.015298	3	PDCB4 (PLASMODESMATA CALLOSE-BINDING PROTEIN 4); callose binding / polysaccharide binding [Arabidopsis thaliana]
AT4G17080	57.705	0.03084	28120	0	VVDTVQQAR	0.03084	1	unknown protein [Arabidopsis thaliana]
AT1G48630	35.8	0.0355342	125150	0	IWDLESK	0.0355342	2	RACK1B_AT (RECEPTOR FOR ACTIVATED C KINASE 1 B); nucleotide binding [Arabidopsis thaliana]
AT3G15730	91.847	0.0363983	247230	0	AQGLEEDPR	0.10834	1	PLDALPHA1 (PHOSPHOLIPASE D ALPHA 1); phospholipase D [Arabidopsis thaliana]
					IVVVDSEMPSR	0.47251	1
					GSDVHCILCPR	0.71102	1
AT1G55490	63.808	0.0383264	54615	0	VEDALNATK	0.16435	1	CPN60B (CHAPERONIN 60 BETA); ATP binding / protein binding [Arabidopsis thaliana]
					ETSTIVGDGSTQDAVK	0.2332	1
AT4G30410	20.435	0.038384	80899	0	LSADVAMASLR	0.038384	1	transcription factor [Arabidopsis thaliana]
AT5G11670; AT5G25880	64.412	0.066747	1237600	0	PTVLIGTSGVGQTFTK	0.066747	2	ATNADP-ME2 (NADP-malic enzyme 2); malate dehydrogenase (oxaloacetate-decarboxylating) (NADP+)/ malic enzyme/ oxidoreductase, acting on NADH or NADPH, NAD or NADP as acceptor [Arabidopsis thaliana]
AT1G60780	49.032	0.085323	1500500	0	VEMLIK	0.085323	8	HAP13 (HAPLESS 13); protein binding [Arabidopsis thaliana]
AT3G09740	29.983	0.091134	32613	0	IEAIPDGTAGGPK	0.091134	1	SYP71 (SYNTAXIN OF PLANTS 71); protein transporter [Arabidopsis thaliana]
AT1G22280	30.721	0.099746	57552	0	GGFVSNLPGDVPR	0.099746	1	protein phosphatase 2C, putative / PP2C, putative [Arabidopsis thaliana]
